# Supplementary material for: Biomarkers in Renal Cell Carcinoma: A Systematic Review and Immunohistochemical Validation Study
Source: Cancers (Basel). 2025 Aug 6;17(15):2588. doi: 10.3390/cancers17152588 (PMC12346209; doi:10.3390/cancers17152588)
Supplement: Supplementary file 1 [file cancers-17-02588-s001.zip]

Archive with 1 entries (1 files):
- cancers-3762028-supplementary.pdf
